# Supplementary material for: Inhibition of Cytomegalovirus by Pentacta pygmaea Fucosylated Chondroitin Sulfate Depends on Its Molecular Weight
Source: Viruses. 2023 Mar 28;15(4):859. doi: 10.3390/v15040859 (PMC10142442; doi:10.3390/v15040859)
Supplement: Supplementary file 1 [file viruses-15-00859-s001.zip]

Archive with 1 entries (1 files):
- viruses-2130625-supplementary.pdf
